# Supplementary material for: Interventions to Minimize Unnecessary Antibiotic Use for Acute Otitis Media: A Meta-Analysis
Source: Children (Basel). 2025 Oct 17;12(10):1408. doi: 10.3390/children12101408 (PMC12564321; doi:10.3390/children12101408)
Supplement: Supplementary file 1 [file children-12-01408-s001.zip]

Archive with 1 entries (1 files):
- children-3832132-supplementary.pdf
